# Supplementary material for: Identifying high-performance catalytic conditions for carbon dioxide reduction to dimethoxymethane by multivariate modelling
Source: Chem Sci. 2019 Oct 24;10(45):10466–74. doi: 10.1039/c9sc04591k (PMC7012071; doi:10.1039/c9sc04591k)
Supplement: Supplementary file 2 [file SC-010-C9SC04591K-s002.zip]

Archive with 1 entries (1 files):
- all.r.code.r
